# Supplementary material for: Annexin A2 Mediates Dysferlin Accumulation and Muscle Cell Membrane Repair
Source: Cells. 2020 Aug 19;9(9):1919. doi: 10.3390/cells9091919 (PMC7565960; doi:10.3390/cells9091919)
Supplement: Supplementary file 1 [file cells-09-01919-s001.zip]

Archive with 7 entries (7 files):
- Bittel & Chandra et al (Supplemental Material).docx
- Video 1.mp4
- Video 2.mp4
- Video 3.mp4
- Video 4.mp4
- Video 5.mp4
- Video 6.mp4
